# Supplementary material for: Climate concern, pro-environmental behaviours and use of e-cigarettes in the European Union
Source: Eur J Public Health. 2026 Jun 25;36(4):ckag114. doi: 10.1093/eurpub/ckag114 (PMC13302796; doi:10.1093/eurpub/ckag114)
Supplement: ckag114_Supplementary_Data [file ckag114_supplementary_data.zip]

Archive with 4 entries (4 files):
- ejph-2026-05-sr-0523-File006.docx
- ejph-2026-05-sr-0523-File003.docx
- ejph-2026-05-sr-0523-File005.docx
- ejph-2026-05-sr-0523-File004.docx
